# Supplementary material for: Tackling Antibiotic Resistance: Influence of Aliphatic Branches on Broad-Spectrum Antibacterial Polytriazoles against ESKAPE Group Pathogens
Source: Pharmaceutics. 2022 Nov 19;14(11):2518. doi: 10.3390/pharmaceutics14112518 (PMC9692804; doi:10.3390/pharmaceutics14112518)
Supplement: Supplementary file 1 [file pharmaceutics-14-02518-s001.zip]

Archive with 1 entries (1 files):
- pharmaceutics-1970793-supplementary.pdf
